# Supplementary material for: Annotation-Efficient Deep Learning Model for Pancreatic Cancer Diagnosis and Classification Using CT Images: A Retrospective Diagnostic Study
Source: Cancers (Basel). 2023 Jun 28;15(13):3392. doi: 10.3390/cancers15133392 (PMC10340780; doi:10.3390/cancers15133392)
Supplement: Supplementary file 1 [file cancers-15-03392-s001.zip]

Archive with 1 entries (1 files):
- cancers-2445000-supplementary.pdf
